# Supplementary material for: Gait speed and individual characteristics are related to specific gait metrics in neurotypical adults
Source: Sci Rep. 2023 May 18;13:8069. doi: 10.1038/s41598-023-35317-y (PMC10195830; doi:10.1038/s41598-023-35317-y)
Supplement: Supplementary file 1 — Supplementary Information. [file 41598_2023_35317_MOESM1_ESM.xlsx]

## Sheet: AGRF + SL Predictions
INPUT				OUTPUT
Gait Speed	1.26	m/s		peak AGRF	149.042	N
Age	43	years		SL	0.573026	m
Mass	68	kg
Leg Length	0.6899	m
Sex (0/1)	1
